# Supplementary material for: Hibberdia magna (Chrysophyceae): a promising freshwater fucoxanthin and polyunsaturated fatty acid producer
Source: Microb Cell Fact. 2023 Apr 19;22:73. doi: 10.1186/s12934-023-02061-x (PMC10116740; doi:10.1186/s12934-023-02061-x)
Supplement: Supplementary file 3 — Additional file 3 Fatty acids profile of final harvested H. magna biomass samples of the temperature × light cross-gradient experiment. [file 12934_2023_2061_MOESM3_ESM.xlsx]

## Sheet: Sheet1
Temperature [ᵒC]		Inokulum				14				14				14				14				14 (n=2)				14 (n=1)				14				17				17				17				17
light intensity [µmol photons/m/s]						40				80				160				240				320 (n=2)				480 (n=1)				640				40				80				160				240
Fatty acid		content [mg/g DW]	content SD	proportion	proportion SD	content [mg/g DW]	content SD	proportion	proportion SD	content [mg/g DW]	content SD	proportion	proportion SD	content [mg/g DW]	content SD	proportion	proportion SD	content [mg/g DW]	content SD	proportion	proportion SD	content [mg/g DW]	content SD	proportion	proportion SD	content [mg/g DW]	content SD	proportion	proportion SD	content [mg/g DW]	content SD	proportion	proportion SD	content [mg/g DW]	content SD	proportion	proportion SD	content [mg/g DW]	content SD	proportion	proportion SD	content [mg/g DW]	content SD	proportion	proportion SD	content [mg/g DW]	content SD	proportion	proportion SD
total fatty acid		143.165	25.2077	100	1.42109e-14	136.777	2.79598	100	2.24693e-14	153.125	6.3309	100	2.00972e-14	172.353	17.7665	100	3.01458e-14	201.388	3.15536	100	1.42109e-14	207.681	6.89878	100	3.17764e-14	207.671	0	100	0	na	na	na	na	139.259	5.73118	100	2.00972e-14	139.992	12.1354	100	1.42109e-14	168.154	8.59781	100	3.01458e-14	177.947	25.1581	100	2.46139e-14
	C12:0	0.0506146	0.0520895	0.0317012	0.0311735	0.0217269	0.037632	0.0155891	0.0270011	0.011716	0.0202927	0.00802283	0.013896	0.019139	0.0331498	0.0104731	0.0181399	0.0675017	0.0172499	0.0334552	0.00804133	0.0873264	0.00590677	0.0421189	0.00424327	0.0225006	0	0.0108347	0					0.00909786	0.015758	0.00684546	0.0118567	0.0173469	0.0245322	0.0116757	0.0165119	0.00435541	0.00754379	0.00268681	0.0046537	0.00653395	0.0113171	0.00361228	0.00625666
	C14:0	42.7863	16.005	29.3701	6.38469	45.0996	3.49708	32.9749	2.49761	46.9424	9.68439	30.6484	6.00337	59.1569	11.6649	34.1686	4.19795	71.1703	6.70224	35.3181	2.77465	64.6227	2.31123	31.1151	0.0792887	65.3426	0	31.4645	0					50.9322	9.3888	36.5249	6.1621	47.355	0.0690089	33.9568	2.99288	54.9022	3.83098	32.6304	0.630275	58.0881	11.0056	32.4969	1.63615
	C16:0	5.64404	0.376587	3.99589	0.45615	4.13889	1.88886	3.01896	1.36374	6.1516	0.656473	4.03134	0.579259	10.6824	2.02751	6.18322	0.806106	12.9164	1.17412	6.41903	0.683584	13.4314	1.67098	6.48427	1.01999	12.8165	0	6.17152	0					3.34653	0.609849	2.39566	0.353352	7.89222	0.266275	5.65063	0.299624	10.0733	2.21233	5.99206	1.32389	12.4068	4.20682	6.96231	2.13621
	C16:1n7	1.88179	0.584611	1.39294	0.668945	1.2477	0.293622	0.913924	0.226328	0.966965	0.0992804	0.630414	0.0394769	1.35427	0.572644	0.800442	0.362984	2.30402	1.87218	1.13692	0.911822	1.06505	0.00316896	0.51314	0.0185715	1.23821	0	0.596237	0					1.12206	0.482155	0.79946	0.316588	1.39796	0.741004	1.0254	0.618208	1.14049	0.255047	0.684436	0.181699	2.45452	1.2859	1.41887	0.754518
	C18:0	0.723575	0.209844	0.519607	0.174756	0.709073	0.197412	0.5202	0.152136	0.766055	0.493839	0.509803	0.347946	1.89784	0.5738	1.11145	0.347529	1.25815	0.390649	0.626335	0.203791	1.9185	0.193401	0.925834	0.123879	1.47525	0	0.710376	0					0.479228	0.433808	0.337338	0.296884	0.880708	0.177051	0.625985	0.0722079	1.45574	0.344177	0.865723	0.205958	1.90133	0.786875	1.12485	0.634566
	C18:1n9c	0.159878	0.21526	0.113956	0.145348	0.146927	0.131437	0.107282	0.0952178	1.45383	0.417174	0.95264	0.279668	4.34103	0.389728	2.54089	0.385495	5.97122	1.06781	2.96955	0.576752	6.088	1.49005	2.94497	0.815297	5.72513	0	2.75683	0					0.0999417	0.173104	0.0693873	0.120182	0.953189	0.24276	0.675913	0.114818	2.44351	0.0894102	1.45579	0.0954075	3.87493	1.09219	2.16041	0.458638
	C18:1n7	1.90522	0.149374	1.35053	0.185725	1.08835	0.200193	0.796224	0.149704	2.19332	0.73159	1.43065	0.461341	2.25466	0.600078	1.3436	0.516609	2.2704	0.166491	1.12687	0.0650158	2.56647	0.560853	1.23197	0.229132	2.94497	0	1.4181	0					1.19943	0.293668	0.858821	0.187293	1.66899	0.476925	1.18188	0.238228	1.96767	0.227783	1.16766	0.0737444	2.14705	0.379327	1.23349	0.355326
LA	C18:2n6	2.99683	0.994618	2.10816	0.652559	1.6275	0.422772	1.18604	0.287378	7.6909	3.49573	5.03474	2.28521	9.1428	4.98191	5.13312	2.50962	10.9322	0.645879	5.43158	0.405815	9.56573	0.841634	4.61526	0.558565	6.76306	0	3.25662	0					3.29841	0.548077	2.37325	0.421696	11.1829	2.53565	7.93959	1.12303	13.7652	5.82395	8.14995	3.34807	13.3643	6.84781	7.25044	3.16451
GLA	C18:3n6	4.10382	0.757652	2.86397	0.0368986	1.32529	0.584648	0.964087	0.415258	0.991438	0.859305	0.653396	0.569236	1.3965	0.740498	0.784854	0.370692	1.89622	0.66821	0.94429	0.346597	1.88323	0.0049834	0.907251	0.0277377	1.31592	0	0.633654	0					2.37049	0.683644	1.71494	0.543829	2.15891	0.0534727	1.54965	0.172531	1.62967	0.648247	0.964014	0.364578	1.67974	0.981787	0.902753	0.45259
ALA	C18:3n3	3.38384	3.75281	2.24943	2.59646	2.06356	2.01223	1.49624	1.46664	1.83802	2.39805	1.24171	1.65162	2.35135	2.3523	1.28961	1.28376	4.33981	0.0464057	2.15503	0.0107222	3.14418	2.29567	1.49642	1.05568	4.65296	0	2.24054	0					1.18121	1.24021	0.852236	0.877924	2.79792	0.818077	1.98075	0.412672	1.65085	2.08597	0.945043	1.16352	1.87296	2.03399	0.96392	0.987546
SDA	C18:4n3	53.8534	9.28285	37.7312	2.78481	48.6228	2.67641	35.5642	2.23071	37.6657	9.39199	24.5158	5.58711	33.7291	3.38615	19.8403	4.05917	40.3235	0.157542	20.0258	0.391993	51.6605	2.61252	24.8678	0.431888	53.5571	0	25.7894	0					41.8931	0.575234	30.12	1.41706	26.3379	0.0588343	18.8867	1.67924	29.9247	6.48268	17.8389	4.12062	29.5523	3.29306	16.7718	2.47665
	C20:0	9.53026	3.53144	6.74208	2.43143	9.59066	0.882479	7.01347	0.653552	22.7341	1.57874	14.8574	1.056	23.2417	3.636	13.4388	0.888586	22.1858	0.185927	11.017	0.0802927	20.819	1.90936	10.0148	0.586701	19.7257	0	9.49856	0					14.6851	3.50932	10.5437	2.42497	19.7886	4.5168	14.0485	2.00866	25.9484	0.807799	15.4501	0.70074	24.8054	3.38103	13.9475	0.112476
DGLA	C20:3n6	2.38597	0.858521	1.75398	0.809657	2.32863	0.532983	1.70689	0.420626	2.90528	0.587569	1.90571	0.427727	2.33741	2.2082	1.28066	1.20703	3.07256	0.48833	1.52777	0.266419	3.44874	0.0684221	1.66097	0.0222286	2.83881	0	1.36698	0					2.70028	0.849912	1.93719	0.583499	2.94212	1.05952	2.07664	0.576827	3.90595	0.423022	2.33514	0.361472	4.54562	0.336981	2.60622	0.56832
	C20:3n3	0.0633326	0.0488462	0.0426224	0.0325926	0.0540745	0.0126743	0.0396329	0.00994691	0.0727091	0.0610661	0.048646	0.042806	0.0496661	0.0722993	0.0271823	0.03956	0.0386799	0.00318329	0.0192214	0.00188183	0.123262	0.0794338	0.0587491	0.0362965	0.0632888	0	0.0304755	0					0.0316268	0.0208355	0.023132	0.0159335	0.0793075	0.0337003	0.0558179	0.0192345	0.0401572	0.0623621	0.0227164	0.0349181	0.0177756	0.0154529	0.00934963	0.00822769
EPA	C20:5n3	2.13725	0.179163	1.51629	0.21714	3.48369	0.530007	2.55052	0.421314	2.53105	0.297081	1.6529	0.179054	3.24739	0.610934	1.88306	0.270384	4.64148	0.3076	2.30622	0.188874	5.46367	0.820458	2.63882	0.482715	5.73615	0	2.76213	0					2.61772	0.289068	1.8798	0.188975	2.18269	0.323355	1.55499	0.0961858	3.0051	0.23476	1.79101	0.182769	3.69544	0.407082	2.08327	0.0819252
DPA	C22:5n6	7.80701	0.850777	5.55686	1.01033	8.01308	1.59137	5.85434	1.11393	10.3332	2.38243	6.73367	1.43428	8.73295	1.44147	5.16611	1.44961	7.90592	0.373154	3.92474	0.123798	8.96114	1.56071	4.30476	0.608501	9.36671	0	4.51036	0					9.00565	2.3194	6.48457	1.74076	8.3426	1.71579	5.92851	0.711718	10.3312	1.06512	6.15502	0.724522	10.2826	1.72469	5.9003	1.62243
DHA	C22:6n3	3.75134	1.23268	2.66074	0.87476	7.21574	0.758398	5.2775	0.571546	7.87648	2.31997	5.14475	1.48066	8.41795	1.98416	4.99758	1.71764	10.0942	1.30497	5.01802	0.726609	12.8317	0.521179	6.17781	0.0457364	14.0862	0	6.78294	0					4.28671	0.831608	3.0788	0.577312	4.01324	0.867246	2.85063	0.372388	5.96509	0.924087	3.54937	0.554504	7.25144	1.26522	4.16406	1.182
[truncated: 96 more columns]
